# Supplementary material for: Can Lung Imaging Scores and Clinical Variables Predict Severe Course and Fatal Outcome in COVID-19 Pneumonia Patients? A Single-Center Observational Study
Source: Life (Basel). 2022 May 15;12(5):735. doi: 10.3390/life12050735 (PMC9147733; doi:10.3390/life12050735)
Supplement: Supplementary file 1 [file life-12-00735-s001.zip]

Archive with 1 entries (1 files):
- life-1705837-supplementary.pdf
